# Supplementary material for: DNA Interaction, DNA Photocleavage, Photocytotoxicity In Vitro, and Molecular Docking of Naphthyl-Appended Ruthenium Complexes
Source: Molecules. 2022 Jun 8;27(12):3676. doi: 10.3390/molecules27123676 (PMC9227816; doi:10.3390/molecules27123676)
Supplement: Supplementary file 1 [file molecules-27-03676-s001.zip]

Archive with 1 entries (1 files):
- molecules-1698197-supplementary.pdf
